# Supplementary material for: Characterization of a cuproptosis-related signature to evaluate immune features and predict prognosis in colorectal cancer
Source: Front Oncol. 2023 Jun 13;13:1083956. doi: 10.3389/fonc.2023.1083956 (PMC10299831; doi:10.3389/fonc.2023.1083956)
Supplement: Supplementary file 5 [file Table_1.xlsx]

## Sheet: 44 DEG
PAFAH2
RIMS3
RAB3B
CPT2
WDR78
SLC35D1
GNG12
GIPC2
BCL10
ABCD3
TLCD4
GPSM2
HIGD1A
SUCLG2
SULT1B1
UNC5C
ELOVL6
MACIR
HMMR
MPC1
LRRC61
MTUS1
NAT2
KCTD9
KIF13B
DPP7
SLC18A2
MS4A2
DLG2
PCDH9
AKAP5
PRRT2
MC1R
CDR2L
DNAJC28
GPRASP1
MTM1
CDKN2A
DLAT
DLD
FDX1
LIAS
MTF1
PDHB

## Sheet: 20genes
RIMS3
RAB3B
CPT2
WDR78
GPSM2
UNC5C
MPC1
MTUS1
KIF13B
DPP7
SLC18A2
MS4A2
DLG2
PCDH9
MC1R
CDR2L
DNAJC28
GPRASP1
CDKN2A
MTF1
